# Supplementary material for: The Deubiquitinating Enzyme AMSH1 Contributes to Plant Immunity Through Regulating the Stability of BDA1
Source: Plants (Basel). 2025 Feb 1;14(3):429. doi: 10.3390/plants14030429 (PMC11819993; doi:10.3390/plants14030429)
Supplement: Supplementary file 1 [file plants-14-00429-s001.zip]

Archive with 1 entries (1 files):
- plants-3405173-supplementary.pdf
